# Supplementary material for: catena-Poly[[diaquacadmium(II)]bis­(μ-pyridine-3-sulfonato)-κ2 N:O;κ2 O:N]
Source: Acta Crystallogr Sect E Struct Rep Online. 2008 Mar 29;64(Pt 4):m588. doi: 10.1107/S1600536808007770 (PMC2961054; doi:10.1107/S1600536808007770)
Supplement: Supplementary file 2 [file e-64-0m588-Isup2.hkl]

# 
# h,k,l, Fc-squared, Fo-squared, sigma(Fo-squared) and status flag 
# 
data_I
_shelx_title ' 51031C in P2(1)/c' 
_shelx_refln_list_code          4 
_shelx_F_calc_maximum      198.46 
_exptl_crystal_F_000       460.00 
_reflns_d_resolution_high  0.8010 
 
loop_ 
 _symmetry_equiv_pos_as_xyz 
 'x, y, z' 
 '-x, y+1/2, -z+1/2' 
 '-x, -y, -z' 
 'x, -y-1/2, z-1/2' 
 
_cell_length_a     7.7480 
_cell_length_b    13.2642 
_cell_length_c     7.3291 
_cell_angle_alpha  90.000 
_cell_angle_beta   97.081 
_cell_angle_gamma  90.000 
 
_shelx_F_squared_multiplier     1.000 
 
loop_ 
 _refln_index_h 
 _refln_index_k 
 _refln_index_l 
 _refln_F_squared_calc 
 _refln_F_squared_meas 
 _refln_F_squared_sigma 
 _refln_observed_status 
   1   0   0     4640.49     4474.80    135.54 o 
   2   0   0      690.81      817.88     15.54 o 
   3   0   0     2957.19     2779.55     46.77 o 
   4   0   0    12389.71    12923.38    687.07 o 
   5   0   0      723.32      768.34     15.01 o 
   6   0   0     2181.48     2238.09     95.56 o 
   7   0   0     2687.75     2687.70     57.69 o 
   8   0   0      694.62      759.97     20.59 o 
   9   0   0       41.22       33.23      8.09 o 
   1   1   0      798.26      862.71     23.75 o 
   2   1   0      360.88      380.58      5.20 o 
   3   1   0      763.89      771.98     10.02 o 
   4   1   0      667.66      664.68     10.75 o 
   5   1   0      134.19      125.96      4.29 o 
   6   1   0      109.09      105.68      4.13 o 
   7   1   0       59.50       63.20      3.83 o 
   8   1   0      123.04      131.71      6.15 o 
   9   1   0       86.61       95.21      7.87 o 
   0   2   0     2840.05     2528.14     75.46 o 
   1   2   0     9206.08     8330.95    217.27 o 
   2   2   0     3722.22     3624.75     63.16 o 
   3   2   0    14262.30    14617.94    346.81 o 
   4   2   0     3576.45     3477.12     52.58 o 
   5   2   0     2168.03     2166.25     33.59 o 
   6   2   0      731.38      745.54     22.48 o 
   7   2   0     1360.12     1421.32     27.33 o 
   8   2   0     1812.50     1815.46     41.89 o 
   9   2   0     1221.45     1272.29     31.98 o 
   1   3   0     6105.08     5841.10    128.23 o 
   2   3   0        0.22       -0.90      0.90 o 
   3   3   0      558.02      582.76      7.90 o 
   4   3   0     1864.80     1960.34     24.01 o 
   5   3   0     1301.62     1395.87     23.22 o 
   6   3   0     1918.79     1874.33     34.13 o 
   7   3   0        2.78        0.91      3.91 o 
   8   3   0      258.14      261.24     10.75 o 
   9   3   0       10.16        7.62      4.77 o 
   0   4   0      300.20      305.43      5.92 o 
   1   4   0     5295.56     5042.11     72.45 o 
   2   4   0    11622.70    11075.86    270.90 o 
   3   4   0     1791.63     1861.40     25.05 o 
   4   4   0     1552.22     1585.20     19.76 o 
   5   4   0     5184.94     5231.60     76.04 o 
   6   4   0     3487.59     3669.53     62.84 o 
   7   4   0     1358.06     1308.34     31.73 o 
   8   4   0      726.61      757.80     21.46 o 
   9   4   0     1556.45     1646.30     39.85 o 
   1   5   0       61.00       83.51      2.65 o 
   2   5   0      264.05      266.57      6.32 o 
   3   5   0      251.62      296.74      6.74 o 
   4   5   0       68.06       59.33      2.31 o 
   5   5   0       11.91        5.83      1.79 o 
   6   5   0      402.48      380.85     12.63 o 
   7   5   0       12.44        1.84      3.84 o 
   8   5   0      158.26      154.18     10.72 o 
   9   5   0        5.73        7.97      5.00 o 
   0   6   0      135.68       94.23      5.17 o 
   1   6   0     2599.93     2370.96     42.30 o 
   2   6   0     6895.01     6698.83    117.99 o 
   3   6   0     2862.59     2773.96     41.15 o 
   4   6   0     3092.18     3098.70     46.13 o 
   5   6   0     1497.29     1536.76     35.53 o 
   6   6   0     2599.76     2619.70     78.48 o 
   7   6   0     1428.08     1463.69     35.37 o 
   8   6   0     1113.08     1113.18     40.85 o 
   1   7   0       31.72       14.98      1.22 o 
   2   7   0       44.55       44.21      1.72 o 
   3   7   0       87.10       87.10      3.17 o 
   4   7   0      760.82      781.02     15.07 o 
   5   7   0      156.43      153.74      5.77 o 
   6   7   0      262.03      261.86     18.34 o 
   7   7   0       72.09       73.59     12.03 o 
   8   7   0      152.70      169.22     16.03 o 
   0   8   0     5624.77     5287.80    107.34 o 
   1   8   0     2750.46     2530.68     36.61 o 
   2   8   0     1577.12     1456.14     23.00 o 
   3   8   0     3074.63     3040.41     45.89 o 
   4   8   0     3077.17     3035.70     46.20 o 
   5   8   0      967.59      992.24     20.33 o 
   6   8   0      789.08      767.16     21.25 o 
   7   8   0     1760.14     1756.09     41.77 o 
   8   8   0      436.83      445.33     16.02 o 
   1   9   0       42.78       34.91      2.16 o 
   2   9   0      765.11      742.63     13.04 o 
   3   9   0      189.92      174.50      4.98 o 
   4   9   0      658.95      664.39     12.66 o 
   5   9   0       11.62       11.75      2.93 o 
   6   9   0      264.34      268.92     10.85 o 
   7   9   0       13.74       27.34      5.50 o 
   8   9   0      302.69      322.66     16.81 o 
   0  10   0     4209.13     4156.42     85.84 o 
   1  10   0     3451.87     3287.85     49.09 o 
   2  10   0      945.61      893.33     15.46 o 
   3  10   0     1593.30     1607.06     26.05 o 
   4  10   0      669.98      675.25     13.05 o 
   5  10   0     1693.29     1634.22     31.43 o 
   6  10   0      772.97      803.04     18.23 o 
   7  10   0      598.37      668.12     20.48 o 
   1  11   0       44.74       45.23      3.33 o 
   2  11   0        7.60        5.44      1.92 o 
   3  11   0        6.06        4.21      2.18 o 
   4  11   0       78.23       82.77      4.83 o 
   5  11   0       44.05       37.51      6.88 o 
   6  11   0      152.93      143.63      8.44 o 
   7  11   0        4.99        4.00      5.20 o 
   0  12   0       64.18       62.82      7.87 o 
   1  12   0      981.28     1037.98     27.29 o 
   2  12   0     5523.91     5226.81     90.46 o 
   3  12   0      493.88      483.30     10.38 o 
   4  12   0      315.59      312.83      8.10 o 
   5  12   0     1335.29     1410.47     28.29 o 
   6  12   0      672.91      712.86     31.00 o 
   1  13   0      103.66       91.80      6.36 o 
   2  13   0      191.55      186.74      6.85 o 
   3  13   0       58.44       61.25      8.01 o 
   4  13   0       12.44       17.98      4.09 o 
   5  13   0        0.03       -1.35      3.30 o 
   0  14   0      755.40      758.23     31.99 o 
   1  14   0     1057.50     1030.07     28.52 o 
   2  14   0      450.09      509.55     17.27 o 
   3  14   0      408.60      404.91     11.54 o 
   4  14   0      533.33      525.78     14.04 o 
   5  14   0      835.70      910.71     20.69 o 
   1  15   0      169.22      173.93      9.64 o 
   2  15   0      158.57      154.47      9.24 o 
   3  15   0       62.56       60.71      7.01 o 
   4  15   0      233.58      251.03     11.09 o 
   0  16   0      571.52      552.65     27.35 o 
   1  16   0      405.87      431.43     16.66 o 
   2  16   0       79.08       77.25     10.64 o 
  -9   1   1     1549.55     1543.30     30.61 o 
  -8   1   1      487.33      479.59     12.65 o 
  -7   1   1      491.61      492.93     10.46 o 
  -6   1   1     5031.68     5269.79     77.95 o 
  -5   1   1     3654.50     3715.68     62.71 o 
  -4   1   1     2134.01     2083.09     36.22 o 
  -3   1   1    12683.66    13214.34    217.22 o 
  -2   1   1    12665.40    13101.48    248.63 o 
  -1   1   1     2859.44     2993.82     43.40 o 
   0   1   1     9137.46     8899.08    271.69 o 
   1   1   1    16576.24    15513.49    484.09 o 
   2   1   1     3005.04     2970.93     34.84 o 
   3   1   1      224.35      290.18      4.52 o 
   4   1   1     5643.26     5703.49     66.65 o 
   5   1   1     9107.81     9267.77    196.29 o 
   6   1   1      345.94      329.06      7.46 o 
   7   1   1      604.35      603.35     11.86 o 
   8   1   1     3371.71     3533.36     61.51 o 
   9   1   1     1000.79     1069.87     40.16 o 
  -9   2   1      189.08      171.99      9.79 o 
  -8   2   1        4.37        5.46      3.34 o 
  -7   2   1       16.30       12.27      2.78 o 
  -6   2   1       64.72       59.41      3.55 o 
  -5   2   1       17.46       19.09      2.67 o 
  -4   2   1     1416.34     1459.02     20.02 o 
  -3   2   1       36.38       18.05      2.47 o 
  -2   2   1     5252.47     5385.01     77.68 o 
  -1   2   1     6351.82     6585.23    126.02 o 
   0   2   1     8663.18     8150.29    454.85 o 
   1   2   1      120.50      115.54      3.73 o 
   2   2   1     5047.73     4736.14     60.78 o 
   3   2   1        3.97       -0.29      0.86 o 
   4   2   1     1281.14     1251.19     15.95 o 
   5   2   1      206.95      200.84      4.07 o 
   6   2   1       46.17       42.44      3.13 o 
   7   2   1      325.87      352.99      9.71 o 
   8   2   1       65.08       42.34      7.52 o 
   9   2   1      561.35      590.78     18.42 o 
  -9   3   1      537.65      556.93     31.75 o 
  -8   3   1     2265.71     2319.44     54.00 o 
  -7   3   1     2092.21     2060.93     44.64 o 
  -6   3   1      459.08      440.00      9.15 o 
  -5   3   1     3439.89     3363.20     63.40 o 
  -4   3   1     5242.54     5497.64     92.77 o 
  -3   3   1     2358.97     2480.40     36.76 o 
  -2   3   1     3158.66     3219.85     47.04 o 
  -1   3   1    11728.02    11678.66    216.65 o 
   0   3   1     5126.02     5103.29     85.18 o 
   1   3   1     2371.32     2297.71     33.75 o 
   2   3   1     8485.87     7715.79    222.78 o 
   3   3   1     9305.28     8748.69    103.33 o 
   4   3   1     2368.20     2309.80     30.03 o 
   5   3   1     1690.02     1706.69     21.50 o 
   6   3   1     3418.40     3391.30     63.11 o 
   7   3   1     1624.04     1738.34     76.10 o 
   8   3   1      334.77      329.82     21.78 o 
   9   3   1     1055.81     1095.05     28.90 o 
  -9   4   1       43.08       34.26      7.70 o 
  -8   4   1        2.50       -0.52      4.22 o 
  -7   4   1       62.23       63.39      5.16 o 
  -6   4   1        0.28        0.66      2.38 o 
  -5   4   1        3.00        5.07      1.81 o 
  -4   4   1      214.12      230.82      4.55 o 
  -3   4   1     1008.69     1080.56     16.60 o 
  -2   4   1        5.89        6.35      2.34 o 
  -1   4   1     1037.09     1047.75     19.02 o 
   0   4   1       40.90       34.89      2.74 o 
   1   4   1      617.08      590.05      9.78 o 
   2   4   1     3452.56     3675.54     81.76 o 
   3   4   1     1146.41     1217.24     15.62 o 
   4   4   1     1201.70     1183.64     15.18 o 
   5   4   1        0.42        4.80      2.21 o 
   6   4   1      544.59      564.67     16.28 o 
   7   4   1       48.21       50.56      5.82 o 
   8   4   1       36.92       36.03      6.46 o 
   9   4   1        4.74       -2.46      4.77 o 
  -9   5   1      481.14      486.51     16.72 o 
  -8   5   1     2332.70     2343.86     53.25 o 
  -7   5   1     1738.68     1729.36     40.46 o 
  -6   5   1      621.80      638.53     19.43 o 
  -5   5   1     2001.63     2025.72     35.67 o 
  -4   5   1     3487.88     3499.70     46.16 o 
  -3   5   1     1048.31     1049.18     17.79 o 
  -2   5   1     4588.71     4570.09     67.59 o 
  -1   5   1     4240.42     4007.33     64.11 o 
   0   5   1     1677.31     1551.25     23.13 o 
   1   5   1     6238.62     6009.20    137.79 o 
   2   5   1    11105.99    10470.97    353.16 o 
   3   5   1     9568.14     9118.95    214.34 o 
   4   5   1     1195.22     1161.20     16.77 o 
   5   5   1      582.39      561.00     10.80 o 
   6   5   1     3967.08     4127.88    106.21 o 
   7   5   1     2478.87     2519.80     55.98 o 
   8   5   1      233.77      228.99     10.50 o 
  -9   6   1       92.78       97.51     17.95 o 
  -8   6   1       12.68       15.34      5.70 o 
  -7   6   1      559.86      564.84     17.36 o 
  -6   6   1       78.47       74.13      6.23 o 
  -5   6   1     1013.65      998.03     16.88 o 
  -4   6   1      485.77      445.32      7.62 o 
  -3   6   1      851.09      863.57     12.71 o 
  -2   6   1      180.59      146.42      3.81 o 
  -1   6   1      703.20      755.41     13.25 o 
   0   6   1      585.38      563.59      9.00 o 
   1   6   1     1113.70     1149.12     20.51 o 
   2   6   1      947.64      912.03     15.05 o 
   3   6   1      488.71      511.92     12.78 o 
   4   6   1      737.11      699.27     13.70 o 
   5   6   1      172.08      168.63      5.02 o 
   6   6   1       56.30       66.60      6.13 o 
   7   6   1      164.21      179.22      8.82 o 
   8   6   1        9.49       12.75      4.62 o 
  -8   7   1      116.68      117.44      7.73 o 
  -7   7   1     1496.92     1478.55     41.00 o 
  -6   7   1     2595.31     2649.63    134.11 o 
  -5   7   1     1717.77     1731.73     52.96 o 
  -4   7   1      745.92      762.95     11.85 o 
  -3   7   1     2132.19     2096.84     28.47 o 
  -2   7   1     3773.05     3553.48     46.55 o 
  -1   7   1     3235.57     3086.27     45.48 o 
   0   7   1     4462.43     4408.28     56.51 o 
   1   7   1     2794.47     2516.94     37.66 o 
   2   7   1     2162.00     2095.45     32.02 o 
   3   7   1     3132.07     3056.73     46.02 o 
   4   7   1     5341.96     5156.21     76.16 o 
   5   7   1     1287.89     1287.01     21.68 o 
   6   7   1      814.19      796.68     21.77 o 
   7   7   1      683.10      677.17     22.04 o 
   8   7   1     1166.02     1182.12     31.20 o 
  -8   8   1        3.64        8.03      8.57 o 
  -7   8   1       18.35       18.57      4.66 o 
  -6   8   1        5.63        8.19      3.89 o 
  -5   8   1     1280.21     1246.42     24.47 o 
  -4   8   1        2.19        3.28      1.75 o 
  -3   8   1      112.78      108.00      3.07 o 
  -2   8   1     1276.37     1287.53     20.60 o 
  -1   8   1       37.60       42.10      2.19 o 
   0   8   1        9.71       13.00      1.52 o 
   1   8   1       64.27       75.80      2.18 o 
   2   8   1      208.71      194.86      4.97 o 
   3   8   1       25.05       26.27      2.34 o 
   4   8   1      327.62      285.60      7.00 o 
   5   8   1      153.62      142.40      4.87 o 
   6   8   1      181.96      175.75     10.95 o 
   7   8   1        6.39       15.99      4.84 o 
   8   8   1        0.89        0.78      4.89 o 
  -8   9   1      139.97      143.33     32.33 o 
  -7   9   1      533.51      562.96     18.37 o 
  -6   9   1     3140.90     3211.41     69.44 o 
  -5   9   1      933.16      926.31     19.44 o 
  -4   9   1      790.98      806.17     14.69 o 
  -3   9   1     3666.11     3692.85     55.25 o 
  -2   9   1     2830.24     2799.66     42.31 o 
  -1   9   1     1552.30     1566.15     24.44 o 
   0   9   1     3040.46     3000.02     44.24 o 
   1   9   1     4253.82     4137.51     71.14 o 
   2   9   1      720.52      676.48     16.87 o 
   3   9   1      659.38      594.22     11.42 o 
   4   9   1     1544.73     1552.55     25.59 o 
   5   9   1     2695.31     2691.30     48.61 o 
   6   9   1      269.29      280.82     11.43 o 
   7   9   1      919.83      974.64     26.78 o 
  -7  10   1      177.60      198.52     10.08 o 
  -6  10   1       51.10       49.93      6.29 o 
  -5  10   1       68.80       73.18      4.61 o 
  -4  10   1      143.77      144.62      5.04 o 
  -3  10   1      420.52      409.05      8.78 o 
  -2  10   1     1707.62     1671.95     26.59 o 
  -1  10   1       45.08       46.52      3.18 o 
   0  10   1      514.45      538.62     11.84 o 
   1  10   1      791.61      755.44     15.73 o 
   2  10   1      511.87      508.31     10.07 o 
   3  10   1        5.89        4.14      1.93 o 
   4  10   1        2.93       -0.38      2.02 o 
   5  10   1       47.45       52.39      6.07 o 
   6  10   1        1.01        0.58      4.82 o 
   7  10   1      317.11      375.46     20.59 o 
  -7  11   1      599.96      613.02     20.61 o 
  -6  11   1      166.57      189.26      9.56 o 
  -5  11   1     1107.45     1134.02     23.37 o 
  -4  11   1     2619.98     2724.31     42.60 o 
  -3  11   1     1912.65     1913.07     30.63 o 
  -2  11   1      460.23      445.86     11.01 o 
  -1  11   1     2760.59     2657.85     47.41 o 
   0  11   1     2570.78     2485.17     44.38 o 
   1  11   1       99.13       86.57      4.12 o 
   2  11   1     1800.67     1749.34     28.14 o 
   3  11   1     1842.20     1782.15     28.96 o 
   4  11   1      582.62      607.91     12.45 o 
   5  11   1      289.35      313.12      9.68 o 
   6  11   1     1313.88     1356.37     34.18 o 
  -6  12   1        2.23       -0.95      4.34 o 
  -5  12   1        1.21        6.64      3.34 o 
  -4  12   1        4.24        8.42      3.38 o 
  -3  12   1        0.03       -1.73      2.61 o 
  -2  12   1        8.50        9.40      7.49 o 
  -1  12   1       97.08       90.63      6.11 o 
   0  12   1        0.82        2.82      3.14 o 
   1  12   1      146.72      136.45      5.49 o 
   2  12   1       13.01       25.69      5.15 o 
   3  12   1       16.97       20.35      2.85 o 
   4  12   1        0.07       -1.53      2.51 o 
   5  12   1       16.46       13.09      3.47 o 
   6  12   1        1.69        3.22      4.59 o 
  -5  13   1      351.90      351.89     12.34 o 
  -4  13   1     2074.13     2206.99     50.55 o 
  -3  13   1      461.88      468.23     12.20 o 
  -2  13   1      327.38      345.06     12.86 o 
  -1  13   1     1955.09     1980.97     47.86 o 
   0  13   1     1473.50     1448.46     36.71 o 
   1  13   1      271.25      260.43     10.89 o 
   2  13   1      922.32      951.85     20.37 o 
   3  13   1     2047.23     2094.21     34.03 o 
   4  13   1      167.81      153.68      6.38 o 
   5  13   1      389.21      405.51     11.92 o 
  -5  14   1      208.34      207.09      9.99 o 
  -4  14   1       94.79       99.87      7.10 o 
  -3  14   1      121.87      112.93      7.64 o 
  -2  14   1      192.29      199.91      9.94 o 
  -1  14   1       13.34        8.83      6.93 o 
   0  14   1      315.78      313.38     12.66 o 
   1  14   1       90.20       84.32      8.30 o 
   2  14   1      151.66      149.68      8.63 o 
   3  14   1        0.68       -0.13      3.39 o 
   4  14   1       64.08       61.99      8.25 o 
  -4  15   1      155.68      149.83     13.05 o 
  -3  15   1      659.44      770.51     23.77 o 
  -2  15   1      762.41      772.49     23.60 o 
  -1  15   1      153.86      156.96     14.20 o 
   0  15   1      421.82      434.53     16.10 o 
   1  15   1     1545.72     1557.81     40.54 o 
   2  15   1      635.44      670.93     25.24 o 
   3  15   1      270.78      303.74     13.07 o 
  -2  16   1       13.83       15.02      6.77 o 
  -1  16   1       53.78       46.26     11.29 o 
   0  16   1       12.65       18.54      5.65 o 
   1  16   1       14.29       12.11      5.47 o 
   2  16   1       62.03       65.31     19.52 o 
  -9   0   2     1296.37     1391.53     34.53 o 
  -8   0   2     2221.32     2226.68     60.20 o 
  -7   0   2     2113.24     2128.81    100.77 o 
  -6   0   2     1560.31     1510.57     49.84 o 
  -5   0   2     6100.80     6270.27    180.10 o 
  -4   0   2     1873.86     1804.99     54.78 o 
  -3   0   2     2611.61     2790.59     58.07 o 
  -2   0   2     3228.27     3281.56     67.59 o 
  -1   0   2    39386.71    35592.44    716.30 o 
   0   0   2      531.15      580.65     19.56 o 
   1   0   2       38.27       22.97      2.85 o 
   2   0   2     6121.43     5925.59     97.18 o 
   3   0   2     6529.99     6523.70    107.36 o 
   4   0   2     1972.01     2018.26     35.20 o 
   5   0   2     8437.11     8136.38    135.93 o 
   6   0   2     3660.56     3680.96     76.28 o 
   7   0   2      127.94      137.06      7.12 o 
   8   0   2      348.80      359.45     18.46 o 
  -9   1   2      112.22      107.95      6.39 o 
  -8   1   2      100.33       96.53      5.40 o 
  -7   1   2       47.07       38.94      3.46 o 
  -6   1   2       99.55       82.70      5.71 o 
  -5   1   2        4.82        5.61      2.58 o 
  -4   1   2      111.62       95.95      5.39 o 
  -3   1   2        0.97        5.84      1.57 o 
  -2   1   2      543.64      605.57      9.69 o 
  -1   1   2     2889.44     3184.55     46.39 o 
   0   1   2     2332.01     2673.71     57.32 o 
   1   1   2      632.34      620.09     15.02 o 
   2   1   2      648.33      662.92      9.64 o 
   3   1   2      644.11      669.18      9.08 o 
   4   1   2      377.12      379.74      6.05 o 
   5   1   2       64.04       65.50      4.15 o 
   6   1   2       48.50       43.81      5.03 o 
   7   1   2       83.78       93.51      7.23 o 
   8   1   2      313.19      331.60     12.42 o 
   9   1   2       38.19       95.20     12.01 o 
  -9   2   2      800.29      764.08     19.05 o 
  -8   2   2      935.73      900.58     20.11 o 
  -7   2   2     1013.75      988.75     17.62 o 
  -6   2   2     2262.24     2288.91     40.80 o 
  -5   2   2     1829.03     1794.54     39.68 o 
  -4   2   2     9992.04    10647.16    175.56 o 
  -3   2   2     4144.16     4239.48     61.65 o 
  -2   2   2     1587.65     1650.39     27.48 o 
  -1   2   2      188.59      149.38      4.62 o 
   0   2   2    10620.83    11420.24    373.90 o 
   1   2   2     6972.53     7175.53    119.63 o 
   2   2   2     9363.10     9260.98    144.91 o 
   3   2   2     2106.13     1914.96     23.36 o 
   4   2   2     2248.81     2175.89     26.68 o 
   5   2   2     2144.43     2164.83     26.96 o 
   6   2   2     2576.40     2600.32     39.86 o 
   7   2   2     2235.20     2249.87     64.82 o 
   8   2   2      906.05      971.53     25.79 o 
   9   2   2      749.99      793.38     33.28 o 
  -9   3   2      223.42      202.07      8.33 o 
  -8   3   2        0.35       -0.71      3.20 o 
  -7   3   2      668.11      646.95     15.28 o 
  -6   3   2      355.76      346.55      9.42 o 
  -5   3   2      202.79      188.80      7.49 o 
  -4   3   2      663.13      660.19     17.61 o 
  -3   3   2      645.97      690.83     13.10 o 
  -2   3   2      285.10      337.04     12.45 o 
  -1   3   2       53.08       34.69      1.71 o 
   0   3   2       98.02      123.91      4.52 o 
   1   3   2     1054.19     1033.12     23.44 o 
   2   3   2       63.11       73.14      2.50 o 
   3   3   2      357.70      359.80      6.54 o 
   4   3   2      237.07      211.55      4.02 o 
   5   3   2     2876.28     2872.80     38.79 o 
   6   3   2      582.36      572.28     13.31 o 
   7   3   2      795.58      790.05     21.67 o 
   8   3   2      138.28      140.90      9.50 o 
  -9   4   2      102.14       95.56      7.69 o 
  -8   4   2      993.38      937.08     20.73 o 
  -7   4   2     3306.95     3271.35     57.58 o 
  -6   4   2     1008.84      941.66     19.40 o 
  -5   4   2      224.38      229.78      6.83 o 
  -4   4   2     2849.92     2825.59     42.19 o 
  -3   4   2     8577.74     8744.94    133.12 o 
  -2   4   2     3168.29     3338.01     49.09 o 
  -1   4   2     5740.44     5997.39    101.23 o 
   0   4   2    14787.52    14176.58    873.96 o 
   1   4   2     5403.54     5225.29     87.90 o 
   2   4   2      970.72     1003.07     16.29 o 
   3   4   2     6061.28     5877.44     75.80 o 
   4   4   2     5357.22     5121.44     66.74 o 
   5   4   2      230.34      236.42      6.10 o 
   6   4   2     1265.92     1188.58     23.78 o 
   7   4   2     1904.59     1976.53     45.47 o 
   8   4   2     1122.95     1158.21     30.18 o 
  -9   5   2       12.81       14.40      5.36 o 
  -8   5   2      127.44      134.52      8.29 o 
  -7   5   2       59.86       69.64      5.22 o 
  -6   5   2      713.28      656.92     14.74 o 
  -5   5   2      162.30      151.43      4.48 o 
  -4   5   2      163.90      147.95      3.90 o 
  -3   5   2      252.13      233.63      5.09 o 
  -2   5   2      408.46      434.43      7.94 o 
  -1   5   2     1070.80     1115.08     20.58 o 
   0   5   2        7.83        7.99      3.30 o 
   1   5   2     1007.86     1010.76     23.64 o 
   2   5   2      544.95      588.59     10.46 o 
   3   5   2      315.93      298.31      6.78 o 
   4   5   2      277.70      271.78      6.46 o 
   5   5   2      183.29      163.50      5.07 o 
   6   5   2      187.31      176.84      7.47 o 
   7   5   2       19.84       23.71      5.00 o 
   8   5   2       46.91       28.90     10.52 o 
  -8   6   2      529.80      532.80     17.52 o 
  -7   6   2      823.56      761.30     29.39 o 
  -6   6   2      946.53      933.67     19.31 o 
  -5   6   2     2485.63     2387.31     36.59 o 
  -4   6   2     1399.71     1371.69     27.90 o 
  -3   6   2     2318.59     2296.04     40.94 o 
  -2   6   2     4994.62     4986.29     85.40 o 
  -1   6   2     4632.63     4732.23     80.96 o 
   0   6   2     4899.09     4656.81     79.45 o 
   1   6   2     5166.72     5129.43     86.83 o 
   2   6   2     2517.37     2425.29     36.79 o 
   3   6   2     4635.70     4434.56     65.50 o 
   4   6   2     1342.65     1331.34     22.05 o 
   5   6   2     1211.51     1197.30     20.55 o 
   6   6   2      756.40      759.89     17.02 o 
   7   6   2     1454.39     1469.11     36.19 o 
   8   6   2      735.42      693.87     21.34 o 
  -8   7   2      243.80      242.34     11.30 o 
  -7   7   2       32.91       29.54      5.20 o 
  -6   7   2      304.92      293.95     11.24 o 
  -5   7   2       32.70       39.78      5.28 o 
  -4   7   2      963.28      939.65     26.98 o 
  -3   7   2       72.94       69.50      2.55 o 
  -2   7   2      122.47      151.40      4.23 o 
  -1   7   2      690.58      667.53     13.59 o 
   0   7   2      416.58      450.51      9.55 o 
   1   7   2     1041.56     1008.67     19.40 o 
   2   7   2       23.90       22.43      2.08 o 
   3   7   2      428.55      432.22      8.92 o 
   4   7   2      435.86      446.59      9.42 o 
   5   7   2      584.23      573.15     11.69 o 
   6   7   2      143.53      137.78      6.17 o 
   7   7   2      122.88      128.23      8.14 o 
   8   7   2       99.04      114.18      8.53 o 
  -8   8   2      688.94      728.85     22.05 o 
  -7   8   2       74.03       73.24     10.17 o 
  -6   8   2     1908.74     1919.60     61.46 o 
  -5   8   2     4696.21     4722.57     80.90 o 
  -4   8   2      402.06      399.25      8.64 o 
  -3   8   2      302.61      287.20      6.39 o 
  -2   8   2     5380.32     5339.10     78.14 o 
  -1   8   2     5059.03     4962.04     74.70 o 
   0   8   2      469.82      421.77      9.49 o 
   1   8   2     2038.90     2021.39     36.42 o 
   2   8   2     4550.70     4476.91     66.20 o 
   3   8   2     1119.82     1067.40     18.31 o 
   4   8   2     1045.57     1047.83     18.38 o 
   5   8   2     2337.60     2256.91     36.11 o 
   6   8   2     1475.50     1495.85     33.47 o 
   7   8   2      151.12      160.70      9.20 o 
  -8   9   2      197.37      183.79     10.21 o 
  -7   9   2        3.64        0.80      4.51 o 
  -6   9   2       93.19       89.81      7.23 o 
  -5   9   2       41.35       43.46      3.94 o 
  -4   9   2      187.27      182.07      6.27 o 
  -3   9   2        4.07        4.43      1.47 o 
  -2   9   2      637.94      619.01     11.44 o 
  -1   9   2       51.94       57.85      3.35 o 
   0   9   2      194.92      186.00      9.40 o 
   1   9   2      261.43      260.68      7.25 o 
   2   9   2        0.40        2.43      1.61 o 
   3   9   2     1110.23     1080.54     19.84 o 
   4   9   2       39.08       36.78      2.81 o 
   5   9   2      104.73      103.50      4.51 o 
   6   9   2        0.51        2.93      3.22 o 
   7   9   2       58.59       63.57      7.44 o 
  -7  10   2      523.73      517.38     17.27 o 
  -6  10   2     1386.26     1377.95     33.99 o 
  -5  10   2      856.94      899.44     19.22 o 
  -4  10   2     1371.09     1377.54     26.57 o 
  -3  10   2      676.30      670.99     12.71 o 
  -2  10   2     2500.58     2396.56     43.34 o 
  -1  10   2     1841.41     1819.54     33.52 o 
   0  10   2      751.92      754.08     20.56 o 
   1  10   2      481.24      451.51     10.87 o 
   2  10   2     2196.32     2143.25     39.28 o 
   3  10   2      789.95      774.90     14.56 o 
   4  10   2     1856.35     1759.26     29.12 o 
   5  10   2     1757.92     1774.85     29.73 o 
   6  10   2      831.77      870.22     19.94 o 
   7  10   2      509.11      539.70     18.54 o 
  -7  11   2        9.86        5.09      4.70 o 
  -6  11   2      142.85      130.77     13.81 o 
  -5  11   2       14.09       15.08      3.49 o 
  -4  11   2      211.81      204.75      7.11 o 
  -3  11   2      156.81      172.68     16.60 o 
  -2  11   2        1.34        1.40      2.33 o 
  -1  11   2      346.82      337.33     20.89 o 
   0  11   2       24.11       17.48      3.66 o 
   1  11   2      504.33      478.66     11.63 o 
   2  11   2       13.04       13.43      2.81 o 
   3  11   2       62.67       60.27      3.81 o 
   4  11   2        1.61        5.10      2.50 o 
   5  11   2      122.34      110.66      4.95 o 
   6  11   2      117.45      115.06      6.34 o 
  -6  12   2      539.32      563.58     21.18 o 
  -5  12   2      248.49      240.63      8.84 o 
  -4  12   2     1412.68     1453.88     34.96 o 
  -3  12   2     3841.02     3864.06     68.53 o 
  -2  12   2       24.54       22.18      4.96 o 
  -1  12   2       55.96       55.51      5.56 o 
   0  12   2     1691.18     1710.42     41.81 o 
   1  12   2     3692.06     3594.96     63.63 o 
   2  12   2      268.55      256.53      8.17 o 
   3  12   2      604.07      621.90     14.97 o 
   4  12   2     1338.66     1376.67     24.19 o 
   5  12   2      571.29      538.92     14.20 o 
   6  12   2      190.62      179.69      7.92 o 
  -5  13   2        0.26       -0.88      4.43 o 
  -4  13   2       11.22        9.70      4.04 o 
  -3  13   2       44.32       51.93     12.32 o 
  -2  13   2       33.69       43.18      5.64 o 
  -1  13   2       10.02       14.11      4.15 o 
   0  13   2       53.93       57.46      5.99 o 
   1  13   2      203.16      206.23      7.29 o 
   2  13   2       33.33       33.50      3.83 o 
   3  13   2       96.29      112.21      5.77 o 
   4  13   2        2.18        3.11      2.81 o 
   5  13   2        0.02        1.27      3.57 o 
  -4  14   2      437.24      414.40     21.25 o 
  -3  14   2      668.28      731.56     34.46 o 
  -2  14   2     1117.92     1132.14     30.96 o 
  -1  14   2      727.21      776.73     23.26 o 
   0  14   2     1058.21     1014.27     28.38 o 
   1  14   2      606.22      654.87     20.62 o 
   2  14   2      520.56      507.25     13.31 o 
   3  14   2      629.18      652.26     16.14 o 
   4  14   2      776.96      835.99     19.73 o 
  -3  15   2        0.44       -5.86      7.43 o 
  -2  15   2      160.48      136.17      8.97 o 
  -1  15   2       18.31       14.59      6.60 o 
   0  15   2       72.31       73.39      7.58 o 
   1  15   2      155.12      165.12      9.41 o 
   2  15   2        1.05        2.69      4.43 o 
   3  15   2      232.48      243.24      9.14 o 
  -1  16   2      529.10      547.25     19.61 o 
   0  16   2      320.66      345.92     20.58 o 
  -9   1   3      341.68      327.14     12.01 o 
  -8   1   3     1222.21     1199.06     25.06 o 
  -7   1   3     3245.84     3203.66     69.83 o 
  -6   1   3     1048.59     1011.58     25.09 o 
  -5   1   3      828.94      873.15     85.20 o 
  -4   1   3     2872.36     2964.59     55.97 o 
  -3   1   3     2923.99     3235.41     55.28 o 
  -2   1   3     2256.95     2516.39     37.34 o 
  -1   1   3     5117.43     5516.12     93.28 o 
   0   1   3     3979.66     3910.07     83.72 o 
   1   1   3     6547.31     6913.63    146.18 o 
   2   1   3     4316.56     4324.54     92.97 o 
   3   1   3     5816.79     5888.25     85.51 o 
   4   1   3     3994.67     4010.94     47.92 o 
   5   1   3     1197.57     1153.21     15.67 o 
   6   1   3     1919.66     1895.36     27.20 o 
   7   1   3     2148.12     2193.42     49.15 o 
   8   1   3      173.12      166.88     13.18 o 
  -9   2   3      207.93      192.92      9.44 o 
  -8   2   3       10.10        8.45      3.74 o 
  -7   2   3      430.93      433.47     14.49 o 
  -6   2   3       26.17       23.36      4.15 o 
  -5   2   3      414.79      390.73     11.71 o 
  -4   2   3      188.41      168.51      4.58 o 
  -3   2   3      701.79      734.02     12.07 o 
  -2   2   3       11.93       31.14      2.32 o 
  -1   2   3     3890.36     4296.65     96.62 o 
   0   2   3      373.84      436.52      9.15 o 
   1   2   3       24.34       35.99      8.47 o 
   2   2   3       42.54       30.91      7.91 o 
   3   2   3      318.90      346.74      8.05 o 
   4   2   3      331.85      313.81      6.70 o 
   5   2   3      830.20      795.42     11.53 o 
   6   2   3        6.16        5.27      2.27 o 
   7   2   3      537.15      546.20     16.86 o 
   8   2   3      150.69      152.96      9.20 o 
  -9   3   3     1099.60     1127.86     24.88 o 
  -8   3   3      642.60      616.16     15.50 o 
  -7   3   3      316.67      288.20     14.19 o 
  -6   3   3     3318.80     3324.83     71.06 o 
  -5   3   3     2077.69     2147.90     46.78 o 
  -4   3   3     1445.17     1479.07     28.18 o 
  -3   3   3     5087.45     5360.42     78.02 o 
  -2   3   3     9279.40     9995.95    149.24 o 
  -1   3   3      716.66      683.74     13.33 o 
   0   3   3     1800.91     1935.66     34.17 o 
   1   3   3     9223.04     9682.96    288.15 o 
   2   3   3     5659.13     5703.43     98.94 o 
   3   3   3      463.60      436.98      9.43 o 
   4   3   3     2539.71     2410.79     50.07 o 
   5   3   3     2960.35     2892.54     44.58 o 
   6   3   3      924.42      967.32     17.57 o 
   7   3   3      565.80      571.52     17.76 o 
   8   3   3     2264.21     2339.39     53.80 o 
  -9   4   3        3.46        1.01      4.22 o 
  -8   4   3       23.64       21.12      4.29 o 
  -7   4   3       77.48       78.50      5.34 o 
  -6   4   3      177.81      158.05      7.58 o 
  -5   4   3      169.26      162.25      7.03 o 
  -4   4   3      791.67      778.64     15.27 o 
  -3   4   3      324.11      324.67      6.43 o 
  -2   4   3     1068.91     1193.90     22.82 o 
  -1   4   3       42.88       63.02      2.77 o 
   0   4   3     1040.95     1187.14     21.77 o 
   1   4   3        3.30       -1.26      1.63 o 
   2   4   3       62.64       79.29      3.45 o 
   3   4   3        3.13        5.61      2.30 o 
   4   4   3        0.28        3.75      1.67 o 
   5   4   3      216.38      212.47      6.08 o 
   6   4   3        1.19        0.73      2.80 o 
   7   4   3        1.51        0.67      4.81 o 
   8   4   3        3.09        6.57      6.04 o 
  -8   5   3      202.30      194.98      8.22 o 
  -7   5   3      442.93      435.23     14.89 o 
  -6   5   3     2721.77     2760.87     60.38 o 
  -5   5   3     3052.35     3072.25     65.44 o 
  -4   5   3      985.73      954.82     18.39 o 
  -3   5   3     4987.24     5070.75     74.35 o 
  -2   5   3     4741.56     4858.95     83.04 o 
  -1   5   3     2053.64     2129.97     37.74 o 
   0   5   3     6430.25     6683.89    113.08 o 
   1   5   3     4535.98     4590.60     78.33 o 
   2   5   3      513.37      461.49     10.53 o 
   3   5   3      241.86      243.15      6.03 o 
   4   5   3     2259.54     2290.21     35.91 o 
   5   5   3     3905.04     3829.68     58.29 o 
   6   5   3      826.39      806.34     18.13 o 
   7   5   3      495.14      476.51     16.37 o 
   8   5   3     1381.07     1459.00     37.21 o 
  -8   6   3       58.96       51.87      9.46 o 
  -7   6   3      732.56      717.86     16.68 o 
  -6   6   3      217.43      217.72      7.49 o 
  -5   6   3     1309.46     1290.67     30.47 o 
  -4   6   3       13.05       15.24      2.15 o 
  -3   6   3      818.40      800.51     13.76 o 
  -2   6   3       38.01       24.80      7.06 o 
  -1   6   3     1215.72     1258.41     23.54 o 
   0   6   3      960.36     1007.38     19.19 o 
   1   6   3       10.46       15.67      2.66 o 
   2   6   3     2223.66     2209.75     39.84 o 
   3   6   3        5.22       10.52      4.86 o 
   4   6   3     1101.91     1096.76     19.10 o 
   5   6   3       84.94       69.75      3.98 o 
   6   6   3      196.17      190.33      7.33 o 
   7   6   3      389.86      385.95     14.44 o 
  -8   7   3     1190.55     1162.36     40.25 o 
  -7   7   3      714.83      734.77     21.74 o 
  -6   7   3      399.62      418.93     14.02 o 
  -5   7   3     2281.28     2278.34     40.79 o 
  -4   7   3     3201.38     3157.80     54.98 o 
  -3   7   3     1465.39     1412.58     22.82 o 
  -2   7   3     1112.01     1092.59     21.27 o 
  -1   7   3     6229.62     6504.44    110.87 o 
   0   7   3     2035.01     1968.11     45.20 o 
   1   7   3      329.77      318.19     10.54 o 
   2   7   3     2096.07     2155.77     39.19 o 
   3   7   3     6580.00     6385.49     93.83 o 
   4   7   3      524.96      512.02     10.77 o 
   5   7   3      361.50      366.67      8.89 o 
   6   7   3     1152.42     1134.29     24.11 o 
   7   7   3     1417.89     1425.40     36.31 o 
  -8   8   3        5.00        2.65      5.42 o 
  -7   8   3       94.29      100.19     14.95 o 
  -6   8   3      156.78      140.43      8.19 o 
  -5   8   3       35.70       34.05      4.00 o 
  -4   8   3       21.84       19.81      2.40 o 
  -3   8   3      305.77      312.72      7.08 o 
  -2   8   3      233.91      224.92      6.75 o 
  -1   8   3      327.82      309.17     11.53 o 
   0   8   3      432.27      464.91     13.93 o 
   1   8   3        3.84        2.49      2.27 o 
   2   8   3       27.53       28.69      3.02 o 
   3   8   3      340.25      337.38      9.32 o 
   4   8   3        9.89        8.10      2.37 o 
   5   8   3      192.47      183.95      6.14 o 
   6   8   3       45.99       40.77     11.28 o 
   7   8   3       99.68       89.94      8.34 o 
  -7   9   3     1466.64     1477.91     74.61 o 
  -6   9   3      247.66      234.95     10.37 o 
  -5   9   3      528.40      503.81     15.86 o 
  -4   9   3     2899.43     2873.22     43.61 o 
  -3   9   3      295.67      282.41      6.08 o 
  -2   9   3      554.39      572.57     13.38 o 
  -1   9   3     3919.54     3708.73     81.96 o 
   0   9   3     4200.94     4054.43     89.38 o 
   1   9   3       41.11       47.97      5.53 o 
   2   9   3     1576.57     1544.84     25.89 o 
   3   9   3     3173.52     3095.29     55.51 o 
   4   9   3     2278.37     2176.89     35.21 o 
   5   9   3      200.24      190.42      6.37 o 
   6   9   3     1643.62     1682.53     33.93 o 
   7   9   3      797.94      816.31     24.66 o 
  -7  10   3      177.48      180.01     17.23 o 
  -6  10   3      101.98       87.81      7.38 o 
  -5  10   3      278.90      266.72     10.75 o 
  -4  10   3       53.98       51.21      4.45 o 
  -3  10   3     1405.09     1358.02     22.54 o 
  -2  10   3      445.85      451.77     17.43 o 
  -1  10   3      316.60      292.05     10.73 o 
   0  10   3       79.30       78.83      5.38 o 
   1  10   3      274.57      254.13     10.09 o 
   2  10   3      151.73      158.58      6.10 o 
   3  10   3       27.20       28.62      3.67 o 
   4  10   3      119.76      111.65      4.89 o 
   5  10   3      165.48      159.68      6.09 o 
   6  10   3      152.32      166.18      9.66 o 
  -6  11   3      775.34      782.83     22.49 o 
  -5  11   3      571.59      572.65     17.36 o 
  -4  11   3      759.73      757.01     20.56 o 
  -3  11   3      916.22      862.24     18.62 o 
  -2  11   3      863.17      827.38     17.82 o 
  -1  11   3      788.42      754.35     41.34 o 
   0  11   3      366.92      362.91     12.83 o 
   1  11   3     3365.19     3328.08     75.50 o 
   2  11   3     1766.95     1745.26     33.53 o 
   3  11   3      760.68      759.42     17.37 o 
   4  11   3      678.39      657.22     15.98 o 
   5  11   3     1141.50     1149.12     21.46 o 
   6  11   3      449.49      428.47     12.97 o 
  -6  12   3       20.28       24.84      5.90 o 
  -5  12   3       14.90       15.32      6.98 o 
  -4  12   3       12.72       16.38      6.21 o 
  -3  12   3        0.01       -1.73      3.55 o 
  -2  12   3        2.36        5.85      3.70 o 
  -1  12   3      126.25      105.10      6.88 o 
   0  12   3       20.28       18.70      4.07 o 
   1  12   3        5.45       25.97     17.48 o 
   2  12   3      128.23      121.03      5.73 o 
   3  12   3        5.73        3.41      2.68 o 
   4  12   3       18.70       21.75      3.83 o 
   5  12   3        6.01        6.55      3.87 o 
  -5  13   3      652.30      719.09     29.32 o 
  -4  13   3      239.38      244.54     10.35 o 
  -3  13   3      946.97      953.33     51.10 o 
  -2  13   3     1402.95     1355.70     35.27 o 
  -1  13   3      350.98      360.66     13.69 o 
   0  13   3      390.26      386.82     14.39 o 
   1  13   3     1542.19     1595.37     68.16 o 
   2  13   3     1167.42     1100.79     30.14 o 
   3  13   3       70.67       61.65      7.18 o 
   4  13   3      626.24      684.76     22.22 o 
  -4  14   3       17.31       29.21      7.46 o 
  -3  14   3      124.82      141.06     11.98 o 
  -2  14   3       98.74      101.26     22.53 o 
  -1  14   3       18.17       16.53      4.98 o 
   0  14   3      122.24      139.95      9.16 o 
   1  14   3       24.37       20.47      5.36 o 
   2  14   3       38.63       54.89      6.70 o 
   3  14   3        1.84        0.54      3.75 o 
  -2  15   3      348.81      347.92     14.59 o 
  -1  15   3      697.63      746.15     23.54 o 
   0  15   3      899.82      954.52     41.14 o 
   1  15   3      190.46      193.98     10.63 o 
   2  15   3      254.60      270.52     12.65 o 
  -9   0   4      181.25      163.22      9.31 o 
  -8   0   4      624.71      578.88     26.21 o 
  -7   0   4     2137.66     1981.09     64.49 o 
  -6   0   4     1526.75     1556.03     50.97 o 
  -5   0   4       26.27       25.17      5.24 o 
  -4   0   4     2427.65     2398.92     72.10 o 
  -3   0   4     6103.56     6290.03    234.53 o 
  -2   0   4    11496.91    12389.60    251.73 o 
  -1   0   4      737.92      709.19     22.52 o 
   0   0   4     2456.85     2377.12     74.83 o 
   1   0   4     5771.29     5919.19    179.01 o 
   2   0   4     4650.52     4735.76    144.92 o 
   3   0   4     3674.90     3715.28    115.60 o 
   4   0   4     2660.71     2668.62     85.41 o 
   5   0   4      163.99      160.53     10.61 o 
   6   0   4      310.96      310.49      9.11 o 
  -9   1   4      106.22      102.06      7.17 o 
  -8   1   4       28.63       44.81     11.36 o 
  -7   1   4       67.39       71.64      9.22 o 
  -6   1   4      184.60      166.29      7.71 o 
  -5   1   4       82.21       79.36      4.90 o 
  -4   1   4      324.76      313.46     10.33 o 
  -3   1   4       58.67       61.22      3.20 o 
  -2   1   4     1118.04     1183.61     18.94 o 
  -1   1   4     2866.62     3163.66     54.96 o 
   0   1   4       68.13       57.06      3.70 o 
   1   1   4       18.55       12.87      2.57 o 
   2   1   4      831.45      857.29     21.94 o 
   3   1   4       12.57        7.96      2.60 o 
   4   1   4      253.13      251.22      9.54 o 
   5   1   4        9.36       11.28      2.46 o 
   6   1   4      109.47      103.39      4.14 o 
   7   1   4       90.74      101.01      7.39 o 
  -9   2   4      292.14      277.12     10.33 o 
  -8   2   4      410.56      426.23     15.41 o 
  -7   2   4     1871.09     1819.02     47.38 o 
  -6   2   4     1011.08      946.80     23.97 o 
  -5   2   4     2377.19     2399.38     51.83 o 
  -4   2   4     1410.36     1437.12     26.12 o 
  -3   2   4     1757.14     1816.33     30.38 o 
  -2   2   4     2037.35     2073.18     31.67 o 
  -1   2   4     7227.03     7855.28    132.55 o 
   0   2   4     3821.40     4043.89     69.70 o 
   1   2   4     3313.04     3393.24     74.50 o 
   2   2   4     2564.53     2588.93     58.14 o 
   3   2   4     2452.30     2495.91     56.59 o 
   4   2   4     1386.31     1408.33     34.31 o 
   5   2   4     1248.78     1251.37     21.58 o 
   6   2   4     2209.57     2266.86     36.55 o 
   7   2   4      822.34      843.51     23.55 o 
   8   2   4      489.08      479.47     23.89 o 
  -8   3   4        0.11        2.48      4.60 o 
  -7   3   4       87.27       87.66      6.66 o 
  -6   3   4      187.74      173.98      7.97 o 
  -5   3   4       64.15       65.66      9.37 o 
  -4   3   4      911.05      907.98     17.58 o 
  -3   3   4       85.54       97.33      5.15 o 
  -2   3   4        7.87        7.64      1.40 o 
  -1   3   4       36.41       31.57      2.57 o 
   0   3   4        2.06        5.14      3.85 o 
   1   3   4      607.47      602.64     16.53 o 
   2   3   4       29.47       27.35      7.63 o 
   3   3   4       32.82       28.83      3.85 o 
   4   3   4       58.55       54.26      3.86 o 
   5   3   4      254.71      266.30      7.24 o 
   6   3   4       29.16       23.78      3.89 o 
   7   3   4       68.25       62.00     16.92 o 
  -8   4   4     1793.79     1784.42     35.02 o 
  -7   4   4       44.49       43.46      6.27 o 
  -6   4   4      788.36      764.10     20.64 o 
  -5   4   4     4482.29     4481.24    142.41 o 
  -4   4   4     3208.97     3255.37     56.08 o 
  -3   4   4      389.92      379.77      7.62 o 
  -2   4   4     2637.91     2768.72     41.78 o 
  -1   4   4     4617.01     4901.31     83.89 o 
   0   4   4      566.54      555.59     11.81 o 
   1   4   4      802.99      857.80     16.98 o 
   2   4   4     5209.84     5320.73    115.15 o 
   3   4   4     2368.43     2344.27     53.79 o 
   4   4   4      202.05      222.31      7.22 o 
   5   4   4     3865.92     3829.53     58.64 o 
   6   4   4     2202.15     2236.81     36.54 o 
   7   4   4      322.82      337.85     13.57 o 
  -8   5   4        5.44        5.91      4.10 o 
  -7   5   4      139.48      122.27     10.56 o 
  -6   5   4      171.70      167.33      9.87 o 
  -5   5   4        5.72        3.95      3.00 o 
  -4   5   4      119.61      127.84      4.74 o 
  -3   5   4        7.70        4.57      1.57 o 
  -2   5   4      465.73      522.11     11.43 o 
  -1   5   4      381.17      411.17      9.54 o 
   0   5   4      435.59      442.88      9.99 o 
   1   5   4     1056.66     1116.71     27.79 o 
   2   5   4      130.61      126.91      6.52 o 
   3   5   4     1260.98     1312.97     32.53 o 
   4   5   4        5.52        2.45      2.36 o 
   5   5   4      489.55      495.55     11.03 o 
   6   5   4        0.46       -2.18      3.83 o 
   7   5   4      173.30      146.70     13.83 o 
  -8   6   4      683.69      688.15     17.15 o 
  -7   6   4      437.18      429.06     12.07 o 
  -6   6   4     1377.64     1367.26     33.22 o 
  -5   6   4     2249.56     2273.00     50.16 o 
  -4   6   4     1727.13     1707.41     31.30 o 
  -3   6   4     1360.57     1409.02     22.81 o 
  -2   6   4      764.60      762.15     15.74 o 
  -1   6   4     1865.65     1868.96     34.12 o 
   0   6   4     2921.69     3134.86     98.89 o 
   1   6   4     1068.79     1089.73     27.54 o 
   2   6   4     1877.62     1930.08     83.49 o 
   3   6   4     1127.40     1124.94     24.17 o 
   4   6   4     2237.06     2267.06     42.26 o 
   5   6   4     1611.83     1598.71     27.33 o 
   6   6   4     1213.21     1198.49     22.03 o 
   7   6   4      566.47      522.71     18.17 o 
  -8   7   4       27.79       31.95     10.78 o 
  -7   7   4       41.68       50.14      5.17 o 
  -6   7   4       19.00       21.12      7.07 o 
  -5   7   4       90.50       96.37      6.21 o 
  -4   7   4      850.24      854.26     17.55 o 
  -3   7   4        0.95        2.05      1.74 o 
  -2   7   4      284.32      287.48      7.88 o 
  -1   7   4      577.56      593.98     16.81 o 
   0   7   4      476.15      448.33     21.72 o 
   1   7   4      706.64      689.64     19.35 o 
   2   7   4      420.00      409.23     14.94 o 
   3   7   4      160.38      157.84      6.21 o 
   4   7   4       37.25       36.18      3.90 o 
   5   7   4      305.06      310.29      8.54 o 
   6   7   4       16.69       16.18      4.03 o 
   7   7   4       99.75      126.64     10.39 o 
  -7   8   4     1529.13     1580.05     61.56 o 
  -6   8   4     1434.81     1443.06     28.53 o 
  -5   8   4       40.84       62.21      5.76 o 
  -4   8   4     1068.13     1080.68     21.56 o 
  -3   8   4     3500.55     3545.50     53.83 o 
  -2   8   4     1155.54     1155.13     32.44 o 
  -1   8   4      471.92      452.55     14.02 o 
   0   8   4     3848.67     3777.68     83.97 o 
   1   8   4     2651.73     2581.70     59.48 o 
   2   8   4       84.45       88.69      5.86 o 
   3   8   4     1625.56     1665.00     32.36 o 
   4   8   4     3248.15     3155.16     57.45 o 
   5   8   4      522.54      518.09     13.71 o 
   6   8   4       30.28       29.08      4.88 o 
  -7   9   4        4.37       -4.31      5.20 o 
  -6   9   4        4.72        0.51      4.68 o 
  -5   9   4        0.71        3.01      6.10 o 
  -4   9   4       26.72       28.82      3.44 o 
  -3   9   4       29.60       29.48      3.28 o 
  -2   9   4       51.18       56.32      4.86 o 
  -1   9   4       57.02       58.37      7.00 o 
   0   9   4       23.75       19.26      3.72 o 
   1   9   4      128.11      130.27      7.22 o 
   2   9   4       70.33       67.07      6.00 o 
   3   9   4      683.61      655.63     15.60 o 
   4   9   4        8.12        7.63      3.99 o 
   5   9   4       84.09       98.35      7.83 o 
   6   9   4        7.05       -1.65      5.42 o 
  -6  10   4      298.27      326.57     18.16 o 
  -5  10   4      548.52      557.13     17.49 o 
  -4  10   4      480.31      489.11     11.81 o 
  -3  10   4     1929.78     1916.58     36.06 o 
  -2  10   4     1765.19     1757.22     42.35 o 
  -1  10   4      697.28      688.12     16.92 o 
   0  10   4      836.57      813.09     23.42 o 
   1  10   4     2973.66     2969.33     68.24 o 
   2  10   4      958.16      959.68     26.30 o 
   3  10   4      818.11      792.06     22.94 o 
   4  10   4     1099.78     1121.80     24.18 o 
   5  10   4      360.19      381.87     11.74 o 
  -6  11   4       14.72       26.61     13.64 o 
  -5  11   4        0.06        3.69      6.42 o 
  -4  11   4      220.44      208.29      9.13 o 
  -3  11   4      243.74      233.50      7.47 o 
  -2  11   4      124.69      107.37     10.05 o 
  -1  11   4      205.85      199.93     14.30 o 
   0  11   4      349.30      320.25     10.08 o 
   1  11   4      569.28      556.04     17.88 o 
   2  11   4       32.27       22.64      4.63 o 
   3  11   4       25.76       38.11      8.46 o 
   4  11   4        2.19        2.30      3.32 o 
   5  11   4      219.56      217.22      8.94 o 
  -5  12   4      963.44      969.31     36.40 o 
  -4  12   4      807.48      815.32     22.42 o 
  -3  12   4       30.53       49.95      7.57 o 
  -2  12   4     1115.27     1126.34     40.28 o 
  -1  12   4     1453.83     1391.68     49.17 o 
   0  12   4      951.44      934.78     26.40 o 
   1  12   4      651.28      693.47     21.21 o 
   2  12   4     1167.55     1125.34     30.73 o 
   3  12   4      416.27      397.02     14.83 o 
   4  12   4      199.91      202.72      8.33 o 
  -4  13   4        5.58        6.09      5.86 o 
  -3  13   4      191.81      191.48     13.46 o 
  -2  13   4        8.59        3.60      4.11 o 
  -1  13   4       18.19       14.25      6.61 o 
   0  13   4      144.78      149.88     11.22 o 
   1  13   4       75.34       74.43      7.62 o 
   2  13   4       20.69       17.67      5.03 o 
   3  13   4       48.77       38.34     10.12 o 
  -3  14   4      638.30      680.58     29.89 o 
  -2  14   4      527.27      545.25     27.25 o 
  -1  14   4      433.10      415.73     15.90 o 
   0  14   4      214.24      221.76     11.30 o 
   1  14   4      396.13      405.75     15.69 o 
   2  14   4      681.70      624.19     29.91 o 
  -8   1   5      433.48      434.59     15.60 o 
  -7   1   5      502.99      480.62     18.88 o 
  -6   1   5     2140.26     2073.70     46.72 o 
  -5   1   5     1366.22     1341.91     31.42 o 
  -4   1   5      477.32      482.25     13.58 o 
  -3   1   5     3282.08     3438.27     51.58 o 
  -2   1   5     7883.01     8518.79    123.72 o 
  -1   1   5      872.65      883.59     15.26 o 
   0   1   5      843.81      841.20     21.87 o 
   1   1   5     2587.01     2533.89     57.55 o 
   2   1   5     2264.49     2271.96     52.47 o 
   3   1   5      988.98     1014.85     26.56 o 
   4   1   5     1176.72     1157.95     30.02 o 
   5   1   5     1106.09     1118.65     29.59 o 
   6   1   5      963.14      982.17     26.99 o 
  -8   2   5      119.47      112.32      8.48 o 
  -7   2   5      592.09      587.77     19.07 o 
  -6   2   5      146.50      146.74      7.52 o 
  -5   2   5      819.59      777.33     21.38 o 
  -4   2   5        3.03        3.17      2.57 o 
  -3   2   5      675.27      706.45     12.65 o 
  -2   2   5       14.81        9.20      1.81 o 
  -1   2   5     1090.21     1129.66     21.93 o 
   0   2   5        1.11        0.44      1.83 o 
   1   2   5       18.50       10.85      2.99 o 
   2   2   5      752.00      725.03     20.23 o 
   3   2   5        1.30        0.99      2.87 o 
   4   2   5     1177.75     1137.11     29.63 o 
   5   2   5       79.24       63.56      6.38 o 
   6   2   5      139.84      136.97      8.38 o 
  -8   3   5      340.98      343.26     13.73 o 
  -7   3   5     1361.79     1316.36     32.94 o 
  -6   3   5      615.84      612.06     17.62 o 
  -5   3   5     1374.51     1319.51     31.17 o 
  -4   3   5     2091.27     2116.27     46.21 o 
  -3   3   5     1755.19     1877.48     29.50 o 
  -2   3   5      176.11      154.26      4.51 o 
  -1   3   5     2551.01     2773.31     49.25 o 
   0   3   5     4623.04     4977.47     85.98 o 
   1   3   5     2427.18     2484.75     56.82 o 
   2   3   5      663.97      762.92     79.97 o 
   3   3   5     2779.45     2751.77     63.14 o 
   4   3   5     1348.15     1372.54     34.73 o 
   5   3   5      790.81      784.49     22.67 o 
   6   3   5      973.92      994.83     27.45 o 
  -8   4   5        8.29        7.26      5.50 o 
  -7   4   5       33.79       36.53      8.28 o 
  -6   4   5        1.27       -0.05      3.46 o 
  -5   4   5        2.31        1.38      2.94 o 
  -4   4   5       37.35       34.76      9.93 o 
  -3   4   5       33.06       39.39      2.79 o 
  -2   4   5       71.00       63.52      3.80 o 
  -1   4   5       29.89       20.79      2.62 o 
   0   4   5       71.54       75.85      3.80 o 
   1   4   5       37.08       35.28      5.18 o 
   2   4   5        8.54        8.43      3.14 o 
   3   4   5       10.21        9.54      3.66 o 
   4   4   5       23.39       19.80      4.39 o 
   5   4   5       22.79       13.45      4.43 o 
   6   4   5       53.64       42.24      5.97 o 
  -8   5   5     1034.86     1018.94     37.01 o 
  -7   5   5      956.10      894.19     24.77 o 
  -6   5   5      274.42      269.49     17.48 o 
  -5   5   5      424.36      412.57     13.17 o 
  -4   5   5     3157.43     3230.86     56.42 o 
  -3   5   5      844.34      846.42     15.02 o 
  -2   5   5       68.02       69.19      3.26 o 
  -1   5   5     3713.37     3836.42     67.16 o 
   0   5   5     3790.57     3975.12     69.51 o 
   1   5   5      352.97      344.09     12.04 o 
   2   5   5     1149.41     1165.06     30.03 o 
   3   5   5     3665.98     3688.90     83.03 o 
   4   5   5     2789.45     2759.45     64.11 o 
   5   5   5      520.85      540.64     17.61 o 
   6   5   5      640.56      663.16     20.78 o 
  -7   6   5       18.86       26.49      6.60 o 
  -6   6   5      375.93      377.50     15.45 o 
  -5   6   5       28.66       26.95      4.28 o 
  -4   6   5       31.58       29.11      3.24 o 
  -3   6   5       40.82       42.12      3.73 o 
  -2   6   5        1.15       16.64     12.48 o 
  -1   6   5      384.46      418.36     10.33 o 
   0   6   5       46.80       53.31      5.16 o 
   1   6   5      315.30      327.91     11.91 o 
   2   6   5      472.01      456.40     20.23 o 
   3   6   5      127.93      125.61      7.53 o 
   4   6   5      557.28      543.04     17.60 o 
   5   6   5       26.52       16.87      4.72 o 
   6   6   5      332.29      320.54     13.13 o 
  -7   7   5      257.20      254.70     11.33 o 
  -6   7   5     1340.35     1362.67     48.13 o 
  -5   7   5      846.52      824.35     22.03 o 
  -4   7   5      757.40      724.47     15.80 o 
  -3   7   5      745.18      762.83     14.19 o 
  -2   7   5     1851.62     1962.07     36.57 o 
  -1   7   5      458.31      441.57     17.35 o 
   0   7   5     1460.69     1450.70     36.06 o 
   1   7   5     3002.84     2949.31     96.05 o 
   2   7   5     2700.07     2813.09     65.14 o 
   3   7   5       54.74       55.12      5.96 o 
   4   7   5      921.58      949.89     26.67 o 
   5   7   5     1705.53     1705.21     43.01 o 
   6   7   5      670.16      694.59     21.82 o 
  -7   8   5      202.69      204.16      8.47 o 
  -6   8   5        7.41       12.17      4.94 o 
  -5   8   5       19.05       17.20      5.96 o 
  -4   8   5        6.41        1.42      2.51 o 
  -3   8   5      145.47      142.62      5.04 o 
  -2   8   5        8.72        6.44      3.09 o 
  -1   8   5       86.59       72.89      5.43 o 
   0   8   5      182.99      197.68      9.04 o 
   1   8   5       20.77       26.51      9.80 o 
   2   8   5       28.46       33.08      5.03 o 
   3   8   5        4.51        4.23      5.69 o 
   4   8   5      192.54      189.29      9.63 o 
   5   8   5        0.37        0.70      4.51 o 
  -6   9   5      374.56      389.44     13.49 o 
  -5   9   5     1114.71     1122.36     42.09 o 
  -4   9   5      214.48      201.53      8.26 o 
  -3   9   5     1697.42     1719.03     32.97 o 
  -2   9   5     2420.30     2412.05     56.19 o 
  -1   9   5     1273.45     1281.14     32.82 o 
   0   9   5        6.05        5.84      3.43 o 
   1   9   5     1567.00     1618.49     40.63 o 
   2   9   5     1210.29     1164.84     31.25 o 
   3   9   5      836.31      808.52     23.83 o 
   4   9   5      264.91      273.27     11.90 o 
   5   9   5     1274.80     1418.31     59.75 o 
  -6  10   5       20.73       16.85      7.01 o 
  -5  10   5      135.85      154.04      7.74 o 
  -4  10   5      151.24      150.48      7.38 o 
  -3  10   5      264.79      281.84     10.28 o 
  -2  10   5        5.24        4.07      3.63 o 
  -1  10   5       24.92       39.58     16.18 o 
   0  10   5       90.75       89.48      7.88 o 
   1  10   5        1.57        0.23      3.70 o 
   2  10   5      313.78      323.46     13.06 o 
   3  10   5        1.75       -0.07      4.20 o 
   4  10   5      370.64      366.00     15.09 o 
  -5  11   5      637.23      682.42     28.76 o 
  -4  11   5     1128.34     1140.57     23.33 o 
  -3  11   5      331.44      352.54     12.06 o 
  -2  11   5      729.62      698.54     21.05 o 
  -1  11   5      791.63      806.34     23.61 o 
   0  11   5     1566.76     1512.42     38.95 o 
   1  11   5      264.23      243.57     11.32 o 
   2  11   5      497.27      516.96     17.77 o 
   3  11   5      626.84      638.89     20.77 o 
   4  11   5      288.77      283.09     12.86 o 
  -4  12   5       12.33       19.32      5.19 o 
  -3  12   5       18.79       25.03      4.80 o 
  -2  12   5        0.78       -1.69      4.13 o 
  -1  12   5       44.30       39.49      5.85 o 
   0  12   5       48.26       43.06      6.15 o 
   1  12   5       16.98       16.12      5.23 o 
   2  12   5       32.40       33.70      5.70 o 
   3  12   5        2.72        3.66      4.90 o 
  -3  13   5      359.37      369.79     19.65 o 
  -2  13   5      198.23      191.92     10.17 o 
  -1  13   5      778.21      749.79     23.38 o 
   0  13   5      804.68      774.77     24.11 o 
   1  13   5      213.25      211.20     11.07 o 
   2  13   5      268.31      269.07     12.67 o 
  -8   0   6      959.28      960.39     38.04 o 
  -7   0   6      269.12      260.34     15.58 o 
  -6   0   6      263.98      257.89     14.56 o 
  -5   0   6     3312.77     3267.35     99.16 o 
  -4   0   6     1314.07     1351.62     44.74 o 
  -3   0   6      537.40      555.46     15.52 o 
  -2   0   6     1264.82     1326.18     31.32 o 
  -1   0   6     2049.77     2155.15     48.16 o 
   0   0   6      368.03      343.78     16.96 o 
   1   0   6      218.23      205.45     12.51 o 
   2   0   6     3877.97     3783.50    120.14 o 
   3   0   6     2074.92     2118.06     71.71 o 
   4   0   6       82.83       63.34      8.90 o 
   5   0   6      915.76      908.07     36.91 o 
   6   0   6     2566.51     2601.41     88.12 o 
  -8   1   6        4.66       12.36      6.10 o 
  -7   1   6       35.97       41.88     10.11 o 
  -6   1   6      211.15      179.62      8.60 o 
  -5   1   6       38.26       34.91      4.66 o 
  -4   1   6      443.02      451.23     13.56 o 
  -3   1   6      142.09      140.62      4.69 o 
  -2   1   6     1854.73     1928.57     30.75 o 
  -1   1   6      213.92      219.18      5.98 o 
   0   1   6      234.36      226.67      7.29 o 
   1   1   6        0.03        7.14     13.68 o 
   2   1   6      256.98      248.75     10.42 o 
   3   1   6      151.00      149.65      8.82 o 
   4   1   6      150.52      149.92      8.47 o 
   5   1   6      149.66      152.12      8.97 o 
   6   1   6       17.95       14.71      6.13 o 
  -7   2   6      427.73      410.42     14.50 o 
  -6   2   6     1013.89      988.13     25.82 o 
  -5   2   6     1089.80     1082.62     26.97 o 
  -4   2   6      813.57      833.38     21.43 o 
  -3   2   6      602.04      622.57     11.96 o 
  -2   2   6     2222.47     2325.62     36.54 o 
  -1   2   6     2213.60     2266.39     35.75 o 
   0   2   6      824.75      820.48     17.61 o 
   1   2   6      785.58      769.50     23.64 o 
   2   2   6     1624.52     1590.65     39.49 o 
   3   2   6     1725.55     1772.55     43.68 o 
   4   2   6      636.18      618.28     34.74 o 
   5   2   6     1275.73     1280.20     52.71 o 
   6   2   6      769.16      766.47     23.40 o 
  -7   3   6        6.27       13.46      4.71 o 
  -6   3   6       33.76       35.66      5.16 o 
  -5   3   6       29.48       24.37      4.34 o 
  -4   3   6      513.98      497.98     14.76 o 
  -3   3   6        4.50       17.60      5.84 o 
  -2   3   6      199.76      200.26      5.77 o 
  -1   3   6      263.62      253.84      7.72 o 
   0   3   6      656.93      648.35     14.68 o 
   1   3   6      805.31      787.93     17.22 o 
   2   3   6      337.12      321.19     12.27 o 
   3   3   6       17.18       14.24      5.56 o 
   4   3   6       55.97       48.95      6.07 o 
   5   3   6       18.65       16.23      5.15 o 
   6   3   6       11.72        9.94      7.32 o 
  -7   4   6      813.24      751.57     22.14 o 
  -6   4   6     1080.30     1052.07     27.33 o 
  -5   4   6      350.24      340.34     11.87 o 
  -4   4   6      666.75      665.24     22.37 o 
  -3   4   6     2388.85     2527.25     39.55 o 
  -2   4   6     1082.15     1098.98     19.11 o 
  -1   4   6      540.54      514.50     12.31 o 
   0   4   6     2920.18     2934.86     52.89 o 
   1   4   6     3270.25     3379.88    102.78 o 
   2   4   6      388.18      384.57     13.93 o 
   3   4   6      240.61      230.66     10.45 o 
   4   4   6     3075.93     3014.96     70.42 o 
   5   4   6      624.82      654.27     20.97 o 
   6   4   6       41.32       32.17      6.51 o 
  -7   5   6       88.93       87.01      7.55 o 
  -6   5   6       54.39       61.61      9.55 o 
  -5   5   6       24.01       21.57      4.45 o 
  -4   5   6        2.31        3.11      3.39 o 
  -3   5   6       25.65       20.69      3.18 o 
  -2   5   6       37.96       48.95      3.48 o 
  -1   5   6        0.00       -0.77      2.27 o 
   0   5   6       45.03       56.73      6.84 o 
   1   5   6        3.67        4.43      3.74 o 
   2   5   6      148.28      141.43      8.13 o 
   3   5   6       78.49       75.51      7.22 o 
   4   5   6        5.98        2.10      5.25 o 
   5   5   6       12.59        8.30      4.76 o 
  -7   6   6      487.17      460.60     16.19 o 
  -6   6   6      573.47      560.56     17.55 o 
  -5   6   6      307.64      316.07     11.72 o 
  -4   6   6     1008.00     1010.35     25.58 o 
  -3   6   6     1018.74     1005.53     20.68 o 
  -2   6   6     1122.23     1156.30     20.26 o 
  -1   6   6     1299.16     1340.91     34.07 o 
   0   6   6     1420.68     1443.13     36.59 o 
   1   6   6     2238.92     2251.57     53.92 o 
   2   6   6      698.50      688.64     21.13 o 
   3   6   6      561.38      590.27     19.29 o 
   4   6   6      879.74      890.24     26.21 o 
   5   6   6      765.05      780.22     24.04 o 
  -6   7   6        0.13       -2.30      5.56 o 
  -5   7   6       26.87       23.19      6.03 o 
  -4   7   6      188.15      186.99     10.33 o 
  -3   7   6       20.27       21.93      5.12 o 
  -2   7   6      193.56      198.67      7.21 o 
  -1   7   6        3.15        3.65      3.54 o 
   0   7   6      259.57      251.48     10.84 o 
   1   7   6       94.85       93.56      7.25 o 
   2   7   6      174.45      180.06      9.53 o 
   3   7   6       13.95       16.20      4.91 o 
   4   7   6       18.94       18.85      5.29 o 
   5   7   6       80.20       67.11     13.45 o 
  -6   8   6       43.33       44.46      6.58 o 
  -5   8   6      966.45      994.48     26.39 o 
  -4   8   6     1083.27     1073.85     37.95 o 
  -3   8   6      456.13      420.79     13.68 o 
  -2   8   6      781.74      832.19     23.51 o 
  -1   8   6     1370.59     1450.06     39.65 o 
   0   8   6      375.46      362.66     13.75 o 
   1   8   6      314.92      318.07     23.33 o 
   2   8   6     2007.16     2015.07     49.95 o 
   3   8   6     1003.75     1021.57     29.24 o 
   4   8   6      106.62      101.18      7.99 o 
  -5   9   6        2.61        6.94      5.86 o 
  -4   9   6        6.17       20.12      6.49 o 
  -3   9   6        0.05        9.03      4.78 o 
  -2   9   6       42.76       61.10      6.40 o 
  -1   9   6       10.89        9.96      4.24 o 
   0   9   6       16.60       14.45     10.62 o 
   1   9   6        4.04        2.15      4.24 o 
   2   9   6       19.45       15.85      5.48 o 
   3   9   6      129.28       98.59      8.30 o 
   4   9   6        3.21        6.08      6.75 o 
  -5  10   6      390.59      401.91     18.82 o 
  -4  10   6      572.14      572.80     23.89 o 
  -3  10   6      742.57      746.89     21.02 o 
  -2  10   6      367.28      395.38     14.57 o 
  -1  10   6      242.97      242.08     31.62 o 
   0  10   6      872.30      880.68     25.94 o 
   1  10   6      461.53      468.65     19.15 o 
   2  10   6      377.87      411.01     15.94 o 
   3  10   6      852.00      864.54     34.98 o 
  -4  11   6      310.89      327.72     16.47 o 
  -3  11   6        0.06        1.66      4.12 o 
  -2  11   6       92.86      100.74      8.00 o 
  -1  11   6        9.01        5.43     12.02 o 
   0  11   6      303.93      312.68     13.60 o 
   1  11   6       49.09       49.46      6.70 o 
   2  11   6        0.16       -1.80      4.98 o 
  -2  12   6      416.68      438.65     16.25 o 
  -1  12   6      200.05      214.73     11.15 o 
   0  12   6      755.39      799.99     25.05 o 
   1  12   6      458.81      472.58     17.95 o 
  -7   1   7      672.09      656.50     20.44 o 
  -6   1   7      275.38      252.95     10.88 o 
  -5   1   7      378.46      349.51     12.46 o 
  -4   1   7     1224.24     1236.50     30.25 o 
  -3   1   7     1236.82     1270.13     25.28 o 
  -2   1   7       28.41       25.79      4.05 o 
  -1   1   7     1099.86     1096.58     19.60 o 
   0   1   7     2308.63     2300.15     43.18 o 
   1   1   7      654.56      613.48     19.24 o 
   2   1   7      619.36      580.08     18.83 o 
   3   1   7     2301.98     2229.89     54.41 o 
   4   1   7      877.30      866.41     25.90 o 
   5   1   7      244.71      237.97     11.92 o 
  -6   2   7      226.59      203.79      9.83 o 
  -5   2   7       36.76       29.03      4.77 o 
  -4   2   7       15.34       17.75      4.78 o 
  -3   2   7      161.87      160.54      6.30 o 
  -2   2   7       54.10       47.43      3.69 o 
  -1   2   7      392.81      392.19      9.25 o 
   0   2   7       30.83       26.39      3.75 o 
   1   2   7      298.02      283.96      9.01 o 
   2   2   7      412.68      375.80     14.41 o 
   3   2   7      341.72      325.13     13.43 o 
   4   2   7      684.73      685.47     22.08 o 
   5   2   7      136.71      127.40      8.95 o 
  -6   3   7     1004.87      956.21     26.05 o 
  -5   3   7      650.17      645.98     18.91 o 
  -4   3   7      426.66      429.13     14.04 o 
  -3   3   7      403.39      432.34     11.26 o 
  -2   3   7     1935.41     1994.76     32.51 o 
  -1   3   7     1116.29     1114.71     19.97 o 
   0   3   7      925.60      885.81     19.49 o 
   1   3   7      637.12      655.64     20.43 o 
   2   3   7      949.62      884.24     25.75 o 
   3   3   7      279.60      272.64     12.20 o 
   4   3   7      999.79      984.77     28.75 o 
   5   3   7      840.15      837.23     25.94 o 
  -6   4   7        0.03        1.60      4.48 o 
  -5   4   7        0.05        0.97      3.97 o 
  -4   4   7       66.91       55.87      7.39 o 
  -3   4   7        0.35       -1.41      2.81 o 
  -2   4   7       37.64       32.78      3.44 o 
  -1   4   7       14.19        8.74      3.05 o 
   0   4   7        2.75        5.10      4.36 o 
   1   4   7       10.03        7.25      4.05 o 
   2   4   7        8.89       10.52      4.64 o 
   3   4   7       21.67       24.24      8.10 o 
   4   4   7       48.94       46.15      7.03 o 
  -6   5   7      462.25      474.49     17.62 o 
  -5   5   7     1208.20     1227.46     31.11 o 
  -4   5   7      475.21      504.96     15.91 o 
  -3   5   7      623.46      639.64     15.06 o 
  -2   5   7     2195.77     2245.73     36.38 o 
  -1   5   7      639.21      645.26     19.81 o 
   0   5   7       48.46       62.76      7.64 o 
   1   5   7     1427.07     1377.52     36.36 o 
   2   5   7     1301.20     1278.56     34.59 o 
   3   5   7      251.27      248.85     11.80 o 
   4   5   7      186.03      181.43     10.55 o 
  -6   6   7       53.59       56.66     14.31 o 
  -5   6   7       20.13       19.89      5.22 o 
  -4   6   7        0.03        2.40      6.58 o 
  -3   6   7       32.97       48.85      5.43 o 
  -2   6   7       25.15       25.03      4.06 o 
  -1   6   7       99.51      109.54      7.43 o 
   0   6   7        1.20       -3.60      3.86 o 
   1   6   7       58.97       53.71      6.61 o 
   2   6   7      116.97      114.83      8.27 o 
   3   6   7       66.50       61.05      7.49 o 
   4   6   7       90.71       78.31      9.37 o 
  -5   7   7      265.96      271.55     11.56 o 
  -4   7   7      710.55      723.76     29.12 o 
  -3   7   7     1009.19     1016.46     26.78 o 
  -2   7   7      228.18      206.26      7.93 o 
  -1   7   7     1043.39     1064.85     29.55 o 
   0   7   7     1030.93     1103.20     42.47 o 
   1   7   7      627.36      646.16     21.29 o 
   2   7   7       94.76       98.17      8.27 o 
   3   7   7      748.81      791.65     24.97 o 
  -5   8   7        2.94       -2.08      5.82 o 
  -4   8   7        0.15        5.88      6.14 o 
  -3   8   7       25.52       30.82      5.01 o 
  -2   8   7       17.90       14.01      3.87 o 
  -1   8   7        3.31        6.43      4.43 o 
   0   8   7        9.37       11.32      5.11 o 
   1   8   7        9.48       15.04      5.17 o 
   2   8   7        0.33        9.38      4.87 o 
   3   8   7       74.73       55.28      8.35 o 
  -4   9   7     1037.91     1065.37     39.23 o 
  -3   9   7      473.56      472.10     15.68 o 
  -2   9   7      255.64      241.97      8.97 o 
  -1   9   7      105.97      123.51      8.58 o 
   0   9   7     1059.16     1081.48     30.95 o 
   1   9   7      413.38      417.45     16.46 o 
   2   9   7      934.07      941.14     28.64 o 
  -3  10   7       81.18       94.84      7.00 o 
  -2  10   7        6.62        7.96      3.89 o 
  -1  10   7      128.00      141.25      9.32 o 
   0  10   7      121.56      132.27      9.28 o 
   1  10   7      102.75      119.00     15.11 o 
  -5   0   8      283.12      269.10     16.24 o 
  -4   0   8      314.70      273.47     15.96 o 
  -3   0   8     1123.34     1127.98     40.47 o 
  -2   0   8      411.48      452.45     15.06 o 
  -1   0   8      475.67      454.92     15.13 o 
   0   0   8      978.33      990.06     26.67 o 
   1   0   8     2232.83     2175.52     76.17 o 
   2   0   8      254.46      241.12     16.80 o 
   3   0   8      115.04      100.93     11.64 o 
  -5   1   8       29.26       24.43      4.98 o 
  -4   1   8        6.34        2.55      8.88 o 
  -3   1   8      511.74      470.34     15.25 o 
  -2   1   8      138.35      113.88      5.18 o 
  -1   1   8        4.90        5.05      2.76 o 
   0   1   8        0.64        1.64      2.87 o 
   1   1   8        6.10        9.53      3.67 o 
   2   1   8       88.07       82.93      8.18 o 
   3   1   8      183.07      154.84      9.68 o 
  -5   2   8      394.79      393.03     14.38 o 
  -4   2   8      405.84      404.46     14.22 o 
  -3   2   8      557.38      562.01     17.28 o 
  -2   2   8      873.22      875.99     17.01 o 
  -1   2   8      569.88      557.99     12.33 o 
   0   2   8      743.73      709.57     14.67 o 
   1   2   8      685.07      661.65     21.44 o 
   2   2   8      746.45      734.23     23.37 o 
   3   2   8      220.84      190.44     10.95 o 
  -5   3   8       43.90       38.05      6.04 o 
  -4   3   8       15.62        4.08      4.43 o 
  -3   3   8       34.14       32.39      5.18 o 
  -2   3   8       19.10       14.26      3.27 o 
  -1   3   8        2.26       -1.72      2.86 o 
   0   3   8      194.36      175.48     10.00 o 
   1   3   8       76.96       72.07     10.51 o 
   2   3   8      144.55      124.08      8.93 o 
   3   3   8        6.39        3.18      5.29 o 
  -5   4   8      664.59      692.86     20.87 o 
  -4   4   8      795.99      825.87     23.21 o 
  -3   4   8      125.67      120.35      7.59 o 
  -2   4   8      441.04      442.27     10.66 o 
  -1   4   8     1106.86     1103.41     24.34 o 
   0   4   8      287.90      283.21     12.95 o 
   1   4   8       90.19       93.25      9.91 o 
   2   4   8      749.37      743.13     24.00 o 
  -4   5   8       38.54       36.72      6.12 o 
  -3   5   8       12.42        7.17      6.67 o 
  -2   5   8       79.78       83.47      6.15 o 
  -1   5   8        5.19        3.04      3.74 o 
   0   5   8       39.20       48.92      9.95 o 
   1   5   8        3.96       10.78      5.41 o 
   2   5   8       40.10       31.78      8.86 o 
  -4   6   8      305.00      329.44     18.25 o 
  -3   6   8      555.75      589.66     26.12 o 
  -2   6   8      492.90      478.95     13.62 o 
  -1   6   8      289.91      284.57     10.06 o 
   0   6   8      394.46      412.68     24.80 o 
   1   6   8      358.42      375.05     15.57 o 
   2   6   8      377.52      407.30     23.93 o 
  -3   7   8       95.58       93.71      9.79 o 
  -2   7   8        7.77        2.61      8.19 o 
  -1   7   8        6.06        7.53      5.46 o 
   0   7   8       65.88       65.99      7.88 o 
   1   7   8       49.94       57.46      8.29 o 
  -1   8   8       43.58       58.77     13.51 o 
  -2   1   9      590.72      612.82     15.75 o 
  -1   1   9      624.70      609.50     13.77 o 
   0   1   9      261.95      251.19      8.27 o 
  -2   2   9        0.30        0.05      5.56 o 
  -1   2   9      124.31      115.94     10.30 o 
   0   2   9       57.62       45.84      5.72 o 
                                                 
